# Supplementary material for: Intersection clock reveals a rejuvenation event during human embryogenesis
Source: Aging Cell. 2023 Oct 2;22(10):e13922. doi: 10.1111/acel.13922 (PMC10577537; doi:10.1111/acel.13922)
Supplement: Supplementary file 2 — Table S2 [file ACEL-22-e13922-s003.xlsx]

## Sheet: SuppTable2
acc	Age (years)	Gender	Condition
SRR9190430	24	Male	Healthy
SRR9190431	30	Male	Healthy
SRR9190432	30	Male	Healthy
SRR9190433	23	Female	Healthy
SRR9190434	27	Male	Healthy
SRR9190435	23	Male	SA
SRR9190436	27	Male	Healthy
SRR9190437	22	Female	Healthy
SRR9190438	25	Female	SA
SRR9190439	54	Female	SA
SRR9190440	19	Male	SA
SRR9190441	19	Male	SA
SRR9190442	40	Female	Healthy
SRR9190443	30	Female	Healthy
SRR9190444	29	Female	Healthy
SRR9190445	30	Female	Healthy
SRR9190446	26	Male	Healthy
SRR9190447	22	Male	Healthy
SRR9190448	25	Male	Healthy
SRR9190449	24	Male	Healthy
SRR9190450	28	Male	Healthy
SRR9190451	25	Male	Healthy
SRR9190452	34	Female	Healthy
SRR9190453	26	Female	Healthy
SRR9190470	24	Male	Healthy
SRR9190471	22	Female	Healthy
SRR9190472	23	Male	Healthy
SRR9190473	23	Male	Healthy
SRR9190474	26	Male	Healthy
SRR9190475	22	Female	Healthy
SRR9190476	19	Female	Healthy
SRR9190477	36	Male	Healthy
SRR9190478	23	Male	Healthy
SRR9190479	22	Female	Healthy
SRR9190480	22	Female	SA
SRR9190481	33	Female	SA
SRR9190482	21	Female	SA
SRR9190483	23	Female	SA
SRR9190484	45	Female	SA
SRR9190485	22	Male	SA
SRR9190486	41	Female	SA
SRR9190487	56	Female	SA
SRR9190488	42	Female	SA
SRR9190489	40	Female	SA
SRR9190515	27	Male	Healthy
SRR9190516	24	Male	Healthy
SRR9190521	25	Male	SA
SRR9190522	49	Male	SA
SRR9190523	21	Male	SA
SRR9190524	27	Male	SA
SRR9190525	21	Male	SA
SRR9190526	29	Female	SA
SRR9190527	23	Female	SA
SRR9190528	21	Male	SA
SRR9190529	24	Male	SA
SRR9190530	34	Male	SA
SRR9190531	27	Female	Healthy
SRR9190532	26	Female	Healthy
SRR9190533	26	Female	Healthy
SRR9190534	26	Female	Healthy
SRR9190535	27	Female	Healthy
SRR9190536	31	Female	Healthy
SRR9190537	25	Female	Healthy
SRR9190538	26	Female	Healthy
SRR9190539	28	Male	Healthy
SRR9190540	28	Female	Healthy
SRR9190541	20	Male	MDD
SRR9190542	22	Male	MDD
SRR9190543	28	Male	MDD
SRR9190544	24	Female	MDD
SRR9190545	20	Male	MDD
SRR9190546	46	Male	MDD
SRR9190547	36	Female	MDD
SRR9190548	36	Female	MDD
SRR9190549	23	Male	MDD
SRR9190550	21	Male	MDD
SRR9190557	21	Female	Healthy
SRR9190558	23	Male	Healthy
SRR9190559	23	Female	Healthy
SRR9190560	25	Female	Healthy
SRR9190561	21	Female	Healthy
SRR9190562	24	Male	Healthy
SRR9190563	21	Female	Healthy
SRR9190564	22	Male	Healthy
SRR9190565	23	Female	Healthy
SRR9190566	23	Male	Healthy
SRR9190567	34	Female	SA
SRR9190568	26	Male	SA
SRR9190569	56	Male	SA
SRR9190570	36	Female	SA
SRR9190571	43	Female	SA
SRR9190572	27	Male	SA
SRR9190573	33	Female	SA
SRR9190574	38	Male	SA
SRR9190575	27	Male	SA
SRR9190576	32	Male	SA
SRR9190612	25	Female	Healthy
SRR9190613	26	Male	Healthy
SRR9190614	23	Female	Healthy
SRR9190615	25	Female	Healthy
SRR9190616	30	Female	Healthy
SRR9190617	27	Female	Healthy
SRR9190618	30	Female	Healthy
SRR9190619	24	Female	Healthy
SRR9190621	23	Male	Healthy
SRR9190622	23	Male	Healthy
SRR9190649	40	Female	MDD
SRR9190650	55	Female	MDD
SRR9190651	30	Female	MDD
SRR9190652	53	Male	MDD
SRR9190653	26	Male	MDD
SRR9190654	37	Female	MDD
SRR9190655	25	Female	MDD
SRR9190656	55	Female	MDD
SRR9190657	26	Male	SA
SRR9190658	22	Female	MDD
SRR9190659	26	Female	Healthy
SRR9190660	26	Male	Healthy
SRR9190661	19	Male	Healthy
SRR9190662	28	Female	Healthy
SRR9190663	23	Male	Healthy
SRR9190664	20	Female	Healthy
SRR9190665	21	Male	Healthy
SRR9190666	21	Female	Healthy
SRR9190667	26	Female	Healthy
SRR9190668	20	Female	Healthy
SRR9190669	20	Male	SA
SRR9190670	48	Female	SA
SRR9190671	23	Female	SA
SRR9190672	51	Male	SA
SRR9190673	38	Female	SA
SRR9190674	39	Female	SA
SRR9190675	21	Female	SA
SRR9190676	25	Female	SA
SRR9190677	25	Male	SA
SRR9190678	30	Male	SA
SRR9190714	28	Male	Healthy
SRR9190715	24	Male	Healthy
SRR9190716	25	Male	Healthy
SRR9190717	26	Female	Healthy
SRR9190718	26	Male	Healthy
SRR9190719	26	Male	Healthy
SRR9190720	24	Male	Healthy
SRR9190721	26	Male	Healthy
SRR9190722	25	Male	Healthy
SRR9190723	31	Female	Healthy
SRR9190724	21	Female	SA
SRR9190725	53	Female	SA
SRR9190726	22	Female	SA
SRR9190727	27	Female	SA
SRR9190728	21	Male	SA
SRR9190729	28	Female	SA
SRR9190730	23	Male	SA
SRR9190731	44	Female	SA
SRR9190732	46	Female	SA
SRR9190733	19	Male	SA
SRR9190737	26	Male	Healthy
SRR9190768	38	Female	MDD
SRR9190769	48	Female	MDD
SRR9190770	25	Female	MDD
SRR9190771	20	Male	MDD
SRR9190772	51	Male	MDD
SRR9190773	26	Male	MDD
SRR9190774	20	Male	MDD
SRR9190775	29	Male	MDD
SRR9190776	50	Male	MDD
SRR9190777	46	Female	MDD
SRR9190778	24	Male	MDD
SRR9190779	20	Male	MDD
SRR9190780	47	Female	MDD
SRR9190781	34	Male	MDD
SRR9190782	20	Male	MDD
SRR9190783	35	Female	MDD
SRR9190784	24	Female	MDD
SRR9190785	20	Male	MDD
SRR9190786	26	Female	MDD
SRR9190787	30	Male	MDD
SRR9190788	21	Male	Healthy
SRR9190789	22	Male	Healthy
SRR9190790	26	Male	Healthy
SRR9190791	25	Female	Healthy
SRR9190792	24	Female	Healthy
