# Supplementary material for: Intersection clock reveals a rejuvenation event during human embryogenesis
Source: Aging Cell. 2023 Oct 2;22(10):e13922. doi: 10.1111/acel.13922 (PMC10577537; doi:10.1111/acel.13922)
Supplement: Supplementary file 3 — Table S3 [file ACEL-22-e13922-s002.xlsx]

## Sheet: Prediction table for dataset 2
Sample ID	Sample name	Source	Developmental stage	Intersected_sites	r_CV	MedAE_CV	MeanPred	Pred 1	Pred 2	Pred 3	Pred 4	Pred 5
GSM1240860	hSperm-524-90	Sperm	Sperm	539783	0.806	2.966	23.549	24.908	27.751	18.997	28.15	17.939
GSM1240861	hSperm-530-90	Sperm	Sperm	597749	0.841	2.823	17.234	12.702	21.296	20.082	16.916	15.174
GSM1240862	hSperm-533-90	Sperm	Sperm	499532	0.831	2.943	15.709	10.692	16.753	18.241	16.268	16.592
GSM1240863	hSperm-534-90	Sperm	Sperm	570120	0.839	2.769	18.327	12.379	19.119	26.297	19.546	14.296
GSM1240864	h8c-1	Cleavage (8 cells)	Cleavage (8 cells)	600217	0.845	2.896	55.715	52.19	60.213	72.728	43.86	49.585
GSM1240865	h8c-2	Cleavage (8 cells)	Cleavage (8 cells)	577810	0.847	2.864	59.26	55.576	67.907	72.331	45.099	55.388
GSM1240866	hBlast-1	Blastocyst (pooled)	Blastocyst	472275	0.844	3.153	56.379	57.048	64.774	71.541	39.247	49.284
GSM1240867	hBlast-2	Blastocyst (pooled)	Blastocyst	550888	0.855	3.008	63.351	62.758	64.733	73.877	63.61	51.779
GSM1240868	hBlast-3	Blastocyst (pooled)	Blastocyst	534901	0.842	2.82	59.038	62.291	64.258	74.179	42.838	51.623
GSM1240869	hBlastSingle-2	Blastocyst (single)	Blastocyst	590646	0.832	2.792	61.296	67.644	78.157	65.314	44.514	50.848
GSM1240870	hBlastSingle-5	Blastocyst (single)	Blastocyst	608372	0.841	2.757	49.142	45.264	65.28	55.84	36.329	42.995
GSM1240871	hICM-1	Blastocyst (ICM)	Blastocyst	632257	0.841	2.733	49.444	49.091	59.033	54.249	42.449	42.398
GSM1240872	hICM-2	Blastocyst (ICM)	Blastocyst	588862	0.846	2.811	55.147	64.147	62.621	57.936	44.591	46.442
GSM1240873	hTE-1	Blastocyst (TE)	Blastocyst	626136	0.847	2.718	54.477	66.728	74.988	48.444	42.195	40.031
GSM1240874	hTE-2	Blastocyst (TE)	Blastocyst	628334	0.841	2.702	57.841	64.774	77.437	52.756	46.739	47.501
GSM1240875	hESp0-E1	ES cell (p0)	ES cell (p0)	658329	0.851	2.879	11.926	8.764	9.4	12.738	13.774	14.955
GSM1240876	hESp0-E4	ES cell (p0)	ES cell (p0)	644134	0.847	2.885	14.878	7.69	10.203	24.274	16.304	15.919
GSM1240877	hESp0-E5	ES cell (p0)	ES cell (p0)	638718	0.853	2.799	15.163	10.926	11.678	18.908	16.227	18.076
GSM1240878	hESp1-E1	ES cell (p1)	ES cell (p1)	643847	0.846	2.82	16.699	13.837	15.37	20.01	16.051	18.227
GSM1240879	hESp1-E4	ES cell (p1)	ES cell (p1)	651782	0.855	2.695	12.296	6.708	11.711	17.612	13.377	12.072
GSM1240880	hESp1-E5	ES cell (p1)	ES cell (p1)	642682	0.848	2.781	11.117	7.857	11.09	11.823	11.128	13.689
GSM1240881	hESp5-E4	ES cell (p5)	ES cell (p5)	441471	0.847	3.043	20.404	12.177	25.468	26.448	14.961	22.967
GSM1240882	hESp5-E5	ES cell (p5)	ES cell (p5)	436121	0.847	2.907	13.884	12.053	11.026	15.774	14.999	15.567

## Sheet: Prediction table for dataset 3
Sample name	Source	Developmental stage	Intersected_sites	r_CV	MedAE_CV	MeanPred	Pred 1	Pred 2	Pred 3	Pred 4	Pred 5
Sperm1	Sperm	Sperm	733563	0.845	2.945	16.343	16.829	6.8	21.978	19.207	16.901
Sperm2	Sperm	Sperm	893455	0.858	3.016	18.123	11.664	13.44	25.815	22.079	17.615
Sperm3	Sperm	Sperm	1028264	0.862	2.919	18.947	16.016	16.629	25.861	16.895	19.333
Sperm4	Sperm	Sperm	1094326	0.87	2.784	16.695	11.177	11.732	25.178	16.01	19.378
MII_Oocyte1	MII_Oocyte	MII oocyte	562676	0.824	3.338	40.547	41.605	33.052	48.423	31.039	48.614
MII_Oocyte2	MII_Oocyte	MII oocyte	538659	0.853	2.91	63.782	63.172	53.545	74.465	57.026	70.704
Zygote1	Zygote	Zygote	688091	0.839	2.995	28.135	30.206	28.42	27.992	25.287	28.771
Zygote2	Zygote	Zygote	405119	0.859	2.934	51.345	47.984	52.105	56.004	39.186	61.445
2-cell1	2-cell	Cleavage	431866	0.844	3.05	31.563	29.424	27.842	39.437	30.507	30.604
2-cell2	2-cell	Cleavage	565488	0.859	2.979	42.754	47.17	39.671	47.597	42.323	37.009
4-cell1	4-cell	Cleavage	819700	0.872	2.751	43.21	42.709	42.698	49.814	37.457	43.371
4-cell2	4-cell	Cleavage	629525	0.85	2.819	56.09	42.563	70.007	76.569	39.019	52.294
8-cell1	8-cell	Cleavage	702523	0.857	2.887	45.801	68.276	40.176	47.115	33.935	39.505
8-cell2	8-cell	Cleavage	711980	0.852	2.98	34.452	32.864	31.737	43.593	29.865	34.199
8-cell3	8-cell	Cleavage	810380	0.841	3.08	34.013	33.854	33.611	32.732	30.289	39.579
Morula1	Morula	Morula	730767	0.87	2.926	40.198	42.861	37.379	38.957	35.403	46.392
Morula2	Morula	Morula	685800	0.859	2.936	34.189	40.793	29.18	38.377	25.422	37.172
Morula3	Morula	Morula	644454	0.85	3.012	37.552	43.375	36.589	38.966	29.83	39.001
ICM1	ICM	Blastocyst	947797	0.867	2.7	37.133	33.996	34.312	35.57	28.072	53.718
ICM2	ICM	Blastocyst	684999	0.864	2.7	39.613	32.199	32.839	50.565	32.863	49.601
ICM3	ICM	Blastocyst	692522	0.85	2.879	30.544	18.84	24.151	30.524	18.655	60.548
TE1	TE	Blastocyst	710150	0.845	2.993	30.859	25.208	32.992	32.122	21.148	42.825
TE2	TE	Blastocyst	735036	0.869	2.952	37.156	45.871	36.717	37.623	33.945	31.621
TE3	TE	Blastocyst	724086	0.852	3.061	39.944	34.682	34.925	50.169	39.199	40.743
Postimplantation_embryo1	Postimplantation_embryo	Post-implantation	1287576	0.864	2.908	11.197	7.727	2.613	18.737	14.908	11.999
Postimplantation_embryo2	Postimplantation_embryo	Post-implantation	1303585	0.865	2.984	10.011	5.727	6.795	6.807	13.962	16.764
Postimplantation_embryo3	Postimplantation_embryo	Post-implantation	1240014	0.861	2.867	8.755	1.746	5.507	9.024	14.615	12.884

## Sheet: Prediction table for dataset 4
Sample name	Single cell or bulk cell	Developmental stage	Intersected_sites	r_CV	MedAE_CV	MeanPred	Pred 1	Pred 2	Pred 3	Pred 4	Pred 5
scBS-hSP-1ng	Bulk cell	Sperm	496208	0.847	2.937	28.92	41.777	46.548	22.457	14.164	19.652
scBS-hSP-10ng	Bulk cell	Sperm	289985	0.84	3.057	9.821	14.429	12.653	2.731	12.319	6.974
scBS-Morula-3bulk	Bulk cell	Morula	40948	0.739	3.771	74.967	59.692	68.727	67.635	102.783	75.998
scBS-Morula-5bulk	Bulk cell	Morula	28389	0.764	3.252	31.487	21.173	55.603	45.531	20.712	14.418
scBS-W-M-13b	Bulk cell	Morula	101917	0.785	3.144	58.939	79.69	82.197	38.313	44.544	49.95
scBS-X-M-4b	Bulk cell	Morula	46124	0.753	3.322	51.255	69.354	73.376	53.642	34.907	24.996
scBS-Y-M-1b	Bulk cell	Morula	11011	0.691	3.958	28.623	40.597	24.24	29.499	22.008	26.771
scBS-O-TE-14b	Bulk cell	Blastocyst	93884	0.759	3.285	61.74	80.778	83.442	39.372	59.39	45.719
scBS-L-TE-2b	Bulk cell	Blastocyst	296521	0.852	3.004	55.283	48.365	68.534	69.848	53.799	35.87
scBS-N-TE-2b	Bulk cell	Blastocyst	457493	0.88	2.603	52.844	68.489	63.351	42.759	57.401	32.22
scBS-O-ICM-14b	Bulk cell	Blastocyst	419135	0.857	2.481	54.781	51.659	66.37	66.312	55.085	34.482
scBS-O-ICM-5b	Bulk cell	Blastocyst	233145	0.848	2.83	33.98	34.957	31.089	37.169	30.878	35.81
scBS-L-ICM-2b	Bulk cell	Blastocyst	334623	0.866	2.357	63.072	80.604	75.946	52.828	57.605	48.377
scBS-N-ICM-2b	Bulk cell	Blastocyst	1093156	0.857	2.655	43.994	42.607	54.543	45.119	49.453	28.249
scBS-O-bst-2r	Bulk cell	Blastocyst	264977	0.835	3.021	68.82	85.152	87.037	67.691	62.614	41.608
scBS-O-bst-7	Bulk cell	Blastocyst	309119	0.878	2.619	39.175	33.771	49.996	37.352	30.948	43.805
scBS-O-bst-1	Bulk cell	Blastocyst	293824	0.818	3.074	55.44	72.462	74.422	37.681	46.299	46.336
scBS-O-bst-4	Bulk cell	Blastocyst	369002	0.784	3.105	36.327	39.579	54.224	36.797	23.602	27.434
Icm01-W-b22	Bulk cell	Blastocyst	1474187	0.865	2.747	46.334	42.33	61.127	36.754	52.113	39.345
Icm02-W-b44	Bulk cell	Blastocyst	1546751	0.904	2.316	51.416	54.744	60.447	56.187	49.763	35.94
Icm02-W-b45	Bulk cell	Blastocyst	886859	0.846	2.771	40.152	35.733	46.034	47.008	33.671	38.312
Icm03-W-b65	Bulk cell	Blastocyst	1176216	0.916	2.205	59.428	71.372	66.158	63.989	45.207	50.412
Icm04-W-b87	Bulk cell	Blastocyst	1478143	0.896	2.433	40.329	49.671	52.962	40.017	38.311	20.684
Icm04-W-b88	Bulk cell	Blastocyst	1391068	0.889	2.506	40.45	28.564	49.713	36.79	43.019	44.162
Icm05-W-b111	Bulk cell	Blastocyst	1021719	0.895	2.592	61.298	47.791	78.723	69.07	53.172	57.737
Icm05-W-b112	Bulk cell	Blastocyst	1085151	0.893	2.535	44.898	62.16	52.623	36.299	46.104	27.302
Icm13-Q-b424	Bulk cell	Blastocyst	1137586	0.891	2.558	71.769	97.953	71.776	80.51	59.625	48.98
Icm13-Q-b425	Bulk cell	Blastocyst	1717257	0.904	2.634	44.974	33.818	50.95	52.712	46.243	41.147
Te01-W-b11	Bulk cell	Blastocyst	1601409	0.897	2.422	54.342	44.547	71.058	55.148	44.32	56.636
Te02-W-b33	Bulk cell	Blastocyst	1206681	0.875	2.465	70.984	92.536	70.829	57.392	64.234	69.931
Te03-W-b56	Bulk cell	Blastocyst	832431	0.889	2.205	44.724	46.78	49.969	49.351	35.923	41.598
Te03-W-b57	Bulk cell	Blastocyst	1295474	0.898	2.256	50.015	42.347	51.059	57.704	60.851	38.115
Te04-W-b76	Bulk cell	Blastocyst	1148486	0.89	2.411	52.248	47.257	63.671	53.572	55.375	41.364
Te04-W-s66	Bulk cell	Blastocyst	326828	0.84	2.874	33.019	38.395	31.031	31.48	44.044	20.143
Te04-W-s67	Bulk cell	Blastocyst	264994	0.767	3.438	50.223	39.552	72.801	67.333	29.45	41.981
Te04-W-s72	Bulk cell	Blastocyst	715074	0.913	2.167	58.721	86.154	64.606	36.994	46.617	59.233
Te04-W-s73	Bulk cell	Blastocyst	470410	0.831	2.676	67.901	86.75	92.693	53.424	58.463	48.177
Te04-W-s74	Bulk cell	Blastocyst	634015	0.854	2.924	59.412	73.167	51.665	69.186	51.676	51.366
Te04-W-s75	Bulk cell	Blastocyst	331601	0.814	2.795	74.637	73.506	73.464	64.583	93.861	67.772
Te05-W-b100	Bulk cell	Blastocyst	1348803	0.869	2.855	46.625	41.272	64.831	39.442	39.17	48.411
Te11-Q-b284	Bulk cell	Blastocyst	1001345	0.881	2.138	51.668	47.579	52.0	50.574	61.147	47.04
Te13-Q-b411	Bulk cell	Blastocyst	1232533	0.916	2.311	45.388	44.23	43.618	40.636	47.001	51.454
7W-PBAT-heart-1	Bulk cell	Post-implantation (7w)	2763075	0.917	2.286	17.259	13.375	19.819	15.195	17.828	20.077
7W-PBAT-heart-2	Bulk cell	Post-implantation (7w)	2851715	0.931	2.127	12.984	7.275	9.641	16.322	20.394	11.29
9W-PBAT-heart-1	Bulk cell	Post-implantation (9w)	2193431	0.912	2.14	20.966	22.952	16.185	13.91	33.881	17.904
9W-PBAT-heart-2	Bulk cell	Post-implantation (9w)	2058350	0.925	2.04	12.321	11.699	14.958	18.126	12.236	4.587
11W-PBAT-heart-1	Bulk cell	Post-implantation (11w)	2244627	0.916	1.944	14.682	8.921	13.542	13.936	23.069	13.944
11W-PBAT-heart-2	Bulk cell	Post-implantation (11w)	2213688	0.932	2.158	12.518	8.925	9.676	11.214	23.558	9.215
9W-PBAT-villus-1	Bulk cell	Post-implantation (9w)	2849624	0.929	2.027	50.265	47.816	42.12	52.437	55.871	53.081
9W-PBAT-villus-2	Bulk cell	Post-implantation (9w)	2542521	0.919	2.017	48.043	52.041	39.095	40.986	64.997	43.098
11W-PBAT-villus-1	Bulk cell	Post-implantation (11w)	3192714	0.928	2.022	46.188	43.185	47.509	42.142	62.139	35.966
11W-PBAT-villus-2	Bulk cell	Post-implantation (11w)	2806552	0.929	2.079	41.84	31.904	37.658	44.73	60.088	34.819

## Sheet: Prediction table for dataset 5
Sample name	Age	Cell type	Disease state	Sex	Intersected_sites	r_CV	MedAE_CV	MeanPred	Pred 1	Pred 2	Pred 3	Pred 4	Pred 5
GSM5008501	68	Fibroblast	Control	female	484483	0.892	2.529	50.635	38.327	56.806	53.801	50.276	53.967
GSM5008497	51	Fibroblast	Dilated cardiomyopathy	male	559549	0.881	2.522	54.317	47.984	58.413	62.393	49.327	53.468
GSM5008487	62	iPSC	Dilated cardiomyopathy	male	538329	0.88	2.681	24.065	12.042	32.217	29.22	21.927	24.919
GSM5008499	49	Fibroblast	Control	female	609820	0.901	2.644	25.802	22.46	25.601	32.98	21.016	26.956
GSM5008495	62	Fibroblast	Dilated cardiomyopathy	male	603707	0.865	2.845	56.282	57.454	66.782	39.247	60.421	57.506
GSM5008496	70	Fibroblast	Dilated cardiomyopathy	female	369667	0.832	3.049	42.741	36.281	46.798	49.73	35.922	44.975
GSM5008492	26	iPSC	Control	male	520833	0.847	2.926	14.51	4.83	13.715	20.499	14.127	19.38
GSM5008493	29	iPSC	Dilated cardiomyopathy	male	493361	0.838	2.786	7.65	0.893	9.131	16.28	4.013	7.935
GSM5008494	38	Fibroblast	Dilated cardiomyopathy	female	525290	0.894	2.469	50.271	45.102	47.338	59.123	43.572	56.219
GSM5008498	29	Fibroblast	Dilated cardiomyopathy	male	529160	0.874	2.553	42.952	35.947	39.833	54.003	44.123	40.856
GSM5008500	51	Fibroblast	Control	male	563817	0.893	2.753	45.879	38.502	43.778	51.594	35.298	60.222
GSM5008502	60	Fibroblast	Control	female	449341	0.884	2.625	30.838	28.784	33.121	35.998	23.595	32.689
GSM5008503	26	Fibroblast	Control	male	440212	0.866	2.761	33.849	27.415	35.949	43.556	26.307	36.019
GSM5008484	49	iPSC	Control	female	438066	0.866	2.573	21.706	11.669	17.065	30.978	21.615	27.203
GSM5008486	51	iPSC	Control	male	522335	0.85	2.837	19.399	18.32	17.614	17.619	20.194	23.25
GSM5008488	68	iPSC	Control	female	609368	0.853	2.766	20.932	9.162	35.068	19.997	15.629	24.806
GSM5008489	70	iPSC	Dilated cardiomyopathy	female	448183	0.87	2.824	8.842	-1.821	15.171	16.414	5.744	8.702
GSM5008485	38	iPSC	Dilated cardiomyopathy	female	565881	0.896	2.231	12.0	14.824	11.464	12.06	8.838	12.815
GSM5008490	60	iPSC	Control	female	561290	0.879	2.363	15.612	6.935	19.117	15.075	10.624	26.308
GSM5008491	51	iPSC	Dilated cardiomyopathy	male	395594	0.815	3.025	12.662	6.179	13.125	21.052	10.54	12.414

## Sheet: Prediction table for dataset 6
Sample name	sample_title	cell line	Condition	Intersected_sites	r_CV	MedAE_CV	MeanPred	Pred 1	Pred 2	Pred 3	Pred 4	Pred 5
GSM1493986	H9_Naive1	H9	Reset cells	98202	0.83	3.347	94.245	106.549	80.121	84.52	96.628	103.408
GSM1493987	H9_Naive2	H9	Reset cells	120646	0.854	2.986	96.55	107.077	91.434	107.889	84.221	92.13
GSM1493988	H9_Naive3	H9	Reset cells	76503	0.8	2.913	81.39	86.659	95.059	90.721	46.491	88.02
GSM1493983	H9_Primed1	H9	Conventional PSC	197587	0.863	2.843	19.959	21.137	23.326	15.798	15.749	23.786
GSM1493984	H9_Primed2	H9	Conventional PSC	163832	0.893	2.376	23.719	27.652	22.65	5.848	54.878	7.566
GSM1493985	H9_Primed3	H9	Conventional PSC	157135	0.911	2.5	14.038	16.588	8.339	9.37	18.274	17.621

## Sheet: Prediction table for dataset 7
Sample name	Condition	Characteristics[organism part]	Characteristics[sex]	Intersected_sites	r_CV	MedAE_CV	MeanPred	Pred 1	Pred 2	Pred 3	Pred 4	Pred 5
HNES1_R1	HNES1	embryo	male	2968724	0.926	2.365	39.921	44.887	38.791	33.15	36.032	46.746
HNES1_R2	HNES1	embryo	male	2564594	0.928	2.083	46.443	41.79	53.9	38.833	53.086	44.604
HNES1_R3	HNES1	embryo	male	3098637	0.928	2.241	45.097	32.193	53.904	37.91	49.977	51.502
Primed_HNES1_R1	Primed HNES1	embryo	male	1560518	0.915	2.238	0.478	-8.701	4.049	-1.294	-2.803	11.139
Primed_HNES1_R2	Primed HNES1	embryo	male	3139266	0.924	2.223	6.096	-3.427	7.738	12.741	5.043	8.386
Primed_HNES1_R3	Primed HNES1	embryo	male	3230109	0.927	2.049	10.41	3.032	7.815	12.531	16.941	11.73

## Sheet: Prediction table for dataset 8
Sample name	sample_title	cell type	Condition	Intersected_sites	r_CV	MedAE_CV	MeanPred	Pred 1	Pred 2	Pred 3	Pred 4	Pred 5
GSM2400009	cR-S6EOS-2_P5#1	ESC	Reset cells	57046	0.688	3.985	57.622	67.269	72.725	48.026	63.178	36.914
GSM2400010	cR-S6EOS-2_P5#2	ESC	Reset cells	779554	0.897	2.183	56.93	50.18	49.979	48.807	64.975	70.709
GSM2400011	cR-S6EOS-2_P5#3	ESC	Reset cells	102933	0.772	3.29	67.594	70.172	74.304	79.416	46.73	67.347
GSM2400012	cR-S6-2_P9#1	ESC	Reset cells	171347	0.792	3.276	58.384	57.894	63.47	44.082	64.465	62.007
GSM2400013	cR-S6-2_P9#2	ESC	Reset cells	439310	0.829	3.115	92.676	96.927	105.341	100.063	72.622	88.43
GSM2400014	cR-S6-2_P9#3	ESC	Reset cells	480822	0.858	2.871	74.703	93.71	83.456	53.43	59.489	83.432
GSM2400015	cR-S6VPCY_P33#1	ESC	Reset cells	31892	0.78	3.411	112.213	135.178	125.355	105.943	81.08	113.512
GSM2400016	cR-S6VPCY_P33#2	ESC	Reset cells	114228	0.79	3.171	87.987	118.001	79.319	91.753	96.987	53.875
GSM2400017	Shef6EOS#1	ESC	Conventional PSC	977473	0.904	2.321	18.607	14.723	21.972	14.789	15.548	26.0
GSM2400018	Shef6EOS#2	ESC	Conventional PSC	377734	0.835	2.682	22.529	35.123	20.267	15.637	12.433	29.186
GSM2400019	Shef6EOS#3	ESC	Conventional PSC	432652	0.888	2.576	13.837	17.769	14.683	10.208	6.088	20.439
